# Supplementary material for: A systematic review of the neuroprotective role and biomarker potential of GDF15 in neurodegeneration
Source: Front Immunol. 2024 Dec 16;15:1514518. doi: 10.3389/fimmu.2024.1514518 (PMC11682991; doi:10.3389/fimmu.2024.1514518)
Supplement: Supplementary file 1 [file Table1.xlsx]

## Sheet: Supplementary Table 1
Summary of GDF15 Biomarker Studies
Study	Condition(s)	Design	GDF15 Measurement (Biofluid, Assay, Source)
Amstad A, Coray M, Frick C, Barro C, Oechtering J, Amann M, et al. Growth differentiation factor 15 is increased in stable MS. Neurol Neuroimmunol Neuroinflamm. (2020) 7:e675. doi: 10.1212/NXI.0000000000000675	MS	Cross sectional and Longitudinal (3 - 6x GDF15 samples over 4.6 - 5.9 y)	Serum; DuoSet ELISA (R&D), CSF; ELISA (unspecified)
Andersson C, Preis SR, Beiser A, Decarli C, Wollert KC, Wang TJ, et al. Associations of Circulating Growth Differentiation Factor-15 and ST2 Concentrations With Subclinical Vascular Brain Injury and Incident Stroke. Stroke. (2015) 46:2568–75. doi: 10.1161/STROKEAHA.115.009026	Stroke (Prospective Cohort)	Longitudinal (1x baseline GDF15 sample, follow up at 11.8 y)	Blood; precommercial immunoassay (Roche)
Asundi J, Zhang CL, Donnelly-Roberts D, Solorio JZ, Challagundla M, Connelly C, et al. GDF15 is a dynamic biomarker of the integrated stress response in the central nervous system. CNS Neurosci Ther. (2024) 30. doi: 10.1111/cns.14600	VWMD	Cross-sectional	Serum and CSF; Quantikine ELISA (R&D)
Baeva ME, Tottenham I, Koch M, Camara-Lemarroy C. Biomarkers of disability worsening in inactive primary progressive multiple sclerosis. J Neuroimmunol. (2023) 387:578268. doi: 10.1016/j.jneuroim.2023.578268	MS	Cross sectional and Longitudinal (1x baseline GDF15 sample, follow up at 18 m)	Serum; Multiplex panel (Eve Technologies)
Ban N, Siegfried CJ, Lin JB, Shui YB, Sein J, Pita-Thomas W, et al. GDF15 is elevated in mice following retinal ganglion cell death and in glaucoma patients. JCI Insight. (2017) 2. doi: 10.1172/jci.insight.91455	Glaucoma	Cross sectional	Aqueous humour; Quantikine ELISA (R&D)
Beydoun MA, Beydoun HA, Noren Hooten N, Meirelles O, Li Z, El-Hajj ZW, et al. Hospital-treated prevalent infections, the plasma proteome and incident dementia among UK older adults. iScience. (2023) 26:108526. doi: 10.1016/j.isci.2023.108526	Dementia (Prospective Cohort)	Longitudinal (1x baseline GDF15 sample, follow up at >3 y)	Plasma; Proteomic analysis
Casanova R, Anderson AM, Barnard RT, Justice JN, Kucharska-Newton A, Windham BG, et al. Is an MRI-derived anatomical measure of dementia risk also a measure of brain aging? GeroScience. (2023) 45:439–50. doi: 10.1007/s11357-022-00650-z	Dementia and Cognitive Impairment	Cross sectional	Plasma; SOMA aptamer-based capture array
Chai YL, Hilal S, Chong JPC, Ng YX, Liew OW, Xu X, et al. Growth differentiation factor-15 and white matter hyperintensities in cognitive impairment and dementia. Med (Baltimore). (2016) 95:e4566. doi: 10.1097/MD.0000000000004566	AD and Cognitive Impairment	Cross sectional	Plasma; Quantikine ELISA (R&D)
Chiariello A, Valente S, Pasquinelli G, Baracca A, Sgarbi G, Solaini G, et al. The expression pattern of GDF15 in human brain changes during aging and in Alzheimer's disease. Front Aging Neurosci. (2022) 14:1058665. doi: 10.3389/fnagi.2022.1058665	AD and Cognitive Impairment	Cross sectional	CSF; Quantikine ELISA (R&D)
Csecsei P, Olah C, Varnai R, Simon D, Erdo-Bonyar S, Berki T, et al. Different Kinetics of Serum ADAMTS13, GDF-15, and Neutrophil Gelatinase-Associated Lipocalin in the Early Phase of Aneurysmal Subarachnoid Hemorrhage. Int J Mol Sci. (2023) 24:11005. doi: 10.3390/ijms241311005	SAH	Longitudinal (5x GDF15 samples over 1 - 9 d)	Serum; Milliplex Magnetic Bead Panel Luminex Immunoassay (Merck)
Davis RL, Wong SL, Carling PJ, Payne T, Sue CM, Bandmann O. Serum FGF-21, GDF-15, and blood mtDNA copy number are not biomarkers of Parkinson disease. Neurology-Clinical Pract. (2020) 10:40–6. doi: 10.1212/CPJ.0000000000000702	PD	Cross sectional	Serum; ELISA (BioVendor)
De Marchis GM, Krisai P, Werlen L, Sinnecker T, Aeschbacher S, Dittrich TD, et al. Biomarker, Imaging, and Clinical Factors Associated With Overt and Covert Stroke in Patients With Atrial Fibrillation. Stroke. (2023) 54:2542–51. doi: 10.1161/STROKEAHA.123.043302	Stroke (Prospective Cohort with atrial fibrillation)	Longitudinal (1x baseline GDF15 sample, follow up at 2 y)	Plasma; unspecified
Evangelisti S, Gramegna LL, La Morgia C, Di Vito L, Maresca A, Talozzi L, et al. Molecular biomarkers correlate with brain grey and white matter changes in patients with mitochondrial m.3243A > G mutation. Mol Genet Metab. (2022) 135:72–81. doi: 10.1016/j.ymgme.2021.11.012	MD (m3243A > G mutation)	Cross sectional	Serum; ELISA (Thermo Fischer)
Guo Y, You J, Zhang Y, Liu WS, Huang YY, Zhang YR, et al. Plasma proteomic 2541 profiles predict future dementia in healthy adults. Nat Aging. (2024) 4:247-260. doi: 10.1038/ s43587-023-00565-0	Dementia, AD (Prospective Cohort)	Longitudinal (1x baseline GDF15 sample, 14.1 year follow up)	Plasma; proteomics
Gyanwali B, Lai MKP, Lui B, Liew OW, Venketasubramanian N, Richards AM, Chen C, Hilal S. Blood-Based Cardiac Biomarkers and the Risk of Cognitive Decline, Cerebrovascular Disease, and Clinical Events. Stroke. 2021 Jul;52(7):2275-2283. doi: 10.1161/STROKEAHA.120.032571. Epub 2021 May 11. PMID: 33971742.	Dementia	Longitudinal (1x baseline GDF15 sample, 1, 2 and 3 year follow up)	Serum; Quantikine ELISA (R&D)
Huddar A, Govindaraj P, Chiplunkar S, Deepha S, Jessiena Ponmalar JN, Philip M, et al. Serum fibroblast growth factor 21 and growth differentiation factor 15: Two sensitive biomarkers in the diagnosis of mitochondrial disorders. Mitochondrion. (2021) 60:170–7. doi: 10.1016/j.mito.2021.08.011	MD	Cross sectional	Serum; Sandwich ELISA (BioVendor)
Järvilehto J, Harjuhaahto S, Palu E, Auranen M, Kvist J, Zetterberg H, et al. Serum Creatine, Not Neurofilament Light, Is Elevated in CHCHD10-Linked Spinal Muscular Atrophy. Front Neurol. (2022) 13:793937. doi: 10.3389/fneur.2022.793937	SMAj	Cross sectional	Serum; Quantikine ELISA (R&D)
Jean J, Christodoulou E, Gai X, Tamrazi B, Vera M, Mitchell WG, et al. m.3685T > C is a novel mitochondrial DNA variant that causes Leigh syndrome. Cold Spring Harb Mol Case Stud. (2022) 8:a006136. doi: 10.1101/mcs.a006136	MD (Leigh Syndrome)	Case study	Plasma; unspecified
Jennings MJ, Kagiava A, Vendredy L, Spaulding EL, Stavrou M, Hathazi D, et al. NCAM1 and GDF15 are biomarkers of Charcot-Marie-Tooth disease in patients and mice. Brain. (2022) 145:3999–4015. doi: 10.1093/brain/awac055	CMT	Cross sectional	Serum; Quantikine ELISA (R&D)
Jeong HS, Shin JW, Jeong JY, Kwon HJ, Koh HS, Kim JJ, et al. Association of plasma level of growth differentiation factor-15 and clinical outcome after intraarterial thrombectomy. J Stroke Cerebrovasc Dis. (2020) 29:104973. doi: 10.1016/j.jstrokecerebrovasdis.2020.104973	Stroke	Longitudinal (1x baseline GDF15 sample, follow up at 1 d - 3 m)	Plasma; Quantikine ELISA (R&D)
Ji X, Zhao L, Ji K, Zhao Y, Li W, Zhang R, et al. Growth Differentiation Factor 15 Is a Novel Diagnostic Biomarker of Mitochondrial Diseases. Mol Neurobiol. (2017) 54:8110–6. doi: 10.1007/s12035-016-0283-7	MD	Cross sectional	Serum; ELISA (Abcam)
Ji F, Chai YL, Liu S, Kan CN, Ong M, Richards AM, et al. Associations of Blood Cardiovascular Biomarkers With Brain Free Water and Its Relationship to Cognitive Decline: A Diffusion-MRI Study. Neurology. (2023) 101:E151–63. doi: 10.1212/ WNL.0000000000207401	Dementia and Cognitive Impairment	Longitudinal (1x baseline GDF15 sample, follow up at 5 y)	Plasma; Quantikine ELISA (R&D)
Jiang J, Trollor JN, Brown DA, Crawford JD, Thalamuthu A, Smith E, et al. An inverse relationship between serum macrophage inhibitory cytokine-1 levels and brain white matter integrity in community-dwelling older individuals. Psychoneuroendocrinology. (2015) 62:80–8. doi: 10.1016/j.psyneuen.2015.07.610	Dementia and Cognitive Impairment	Cross sectional	Serum; ELISA (In-house, Brown et al 2002)
Kosa P, Wu T, Phillips J, Leinonen M, Masvekar R, Komori M, et al. Idebenone does not inhibit disability progression in primary progressive MS. Mult Scler Relat Disord. (2020) 45:102434. doi: 10.1016/j.msard.2020.102434	MS	Cross sectional	CSF; DuoSet ELISA (R&D)
Li Y, Li S, Qiu Y, Zhou M, Chen M, Hu Y, et al. Circulating FGF21 and GDF15 as Biomarkers for Screening, Diagnosis, and Severity Assessment of Primary Mitochondrial Disorders in Children. Front Pediatr. (2022) 10:851534. doi: 10.3389/ fped.2022.851534	MD	Cross sectional	Plasma; ELISA (Finetest)
Lin JB, Sheybani A, Santeford A, De Maria A, Apte RS. Increased Aqueous Humor GDF15 Is Associated with Worse Visual Field Loss in Pseudoexfoliative Glaucoma Patients. Transl Vis Sci Technol. (2020) 9:16. doi: 10.1167/tvst.9.10.16	Glaucoma	Cross sectional	Aqueous humour; Quantikine ELISA (R&D)
Lin JB, Sheybani A, Santeford A, Apte RS. Longitudinal Growth Differentiation Factor 15 (GDF15) and Long-term Intraocular Pressure Fluctuation in Glaucoma: A Pilot Study. J Ophthalmic Vis Res. (2021) 16:21–7. doi: 10.18502/jovr.v16i1.8245	Glaucoma	Longitudinal (2x GDF15 samples over 6 m)	Aqueous humour; Quantikine ELISA (R&D)
Lin Y, Wang J, Ren H, Ma X, Wang W, Zhao Y, Xu Z, Liu S, Wang W, Xu X, Wang B, Zhao D, Wang D, Li W, Liu F, Zhao Y, Lu J, Yan C, Ji K. Mitochondrial myopathy without extraocular muscle involvement: a unique clinicopathologic profile. J Neurol. 2024 Feb;271(2):864-876. doi: 10.1007/s00415-023-12005-5. Epub 2023 Oct 17. PMID: 37847292.	MD	Cross sectional	Serum; ELISA (R&D)
Lind L, Siegbahn A, Lindahl B, Stenemo M, Sundström J, Ärnlöv J. Discovery of New Risk Markers for Ischemic Stroke Using a Novel Targeted Proteomics Chip. Stroke. (2015) 46:3340–7. doi: 10.1161/STROKEAHA.115.010829	Stroke (Prospective Cohort)	Longitudinal (1x baseline GDF15 sample, follow up at 5.5 or 10y)	Blood; proteomics
Liu X. Changes and significance of serum CXCL-16, GDF-15, PLA-2 levels in patients with cerebral infarction. Am J Transl Res. (2021) 13:5617–22.	Stroke	Cross sectional	Serum; ELISA (Thermo Fischer)
Lu WH, Giudici KV, Morley JE, Guyonnet S, Parini A, Aggarwal G, et al. Investigating the combination of plasma amyloid-beta and geroscience biomarkers on the incidence of clinically meaningful cognitive decline in older adults. Geroscience.(2022) 44:1489–503. doi: 10.1007/s11357-022-00554-y	Dementia (Prospective Cohort)	Longitudinal (1x baseline GDF15 sample, follow up at 4y)	Plasma; Ella immunoassay (ProteinSimple)
Lu X, Duan J, Cheng Q, Lu J. The association between serum growth differentiation factor-15 and 3-month depression after acute ischemic stroke. J Affect Disord. (2020) 260:695–702. doi: 10.1016/j.jad.2019.09.037	Stroke	Cross sectional	Serum; ELISA (CUSABIO)
Maetzler W, Deleersnijder W, Hanssens V, Bernard A, Brockmann K, marquetand J, et al. GDF15/MIC1 and MMP9 Cerebrospinal Fluid Levels in Parkinson's Disease and Lewy Body Dementia. PLoS One. (2016) 11:e0149349. doi: 10.1371/ journal.pone.0149349	LBD	Cross sectional	CSF; GDF15 Fluorometry Assay (Luminex)
Maresca A, Del Dotto V, Romagnoli M, LA Morgia C, Di Vito L, Capristo M, et al. Expanding and validating the biomarkers for mitochondrial diseases. J Mol Med (Berl). (2020) 98:1467–78. doi: 10.1007/s00109-020-01967-y	MD	Cross sectional	Serum; ELISA (Thermo Fischer)
Mcgrath ER, Himali JJ, Levy D, Conner SC, Decarli C, Pase MP, et al. Growth Differentiation Factor 15 and NT-proBNP as Blood-Based Markers of Vascular Brain Injury and Dementia. J Am Heart Assoc. (2020) 9:e014659. doi: 10.1161/ JAHA.119.014659	Dementia (Prospective Cohort)	Longitudinal (1x baseline GDF15 sample, follow up at 11.8 y)	Plasma; Sandwich ELISA on Luminex (Sigma-Aldrich)
Melvin A,Lacerda E,Dockrell HM,O'rahilly S,Nacul L.Circulating levels of GDF15 in patients with myalgic encephalomyelitis/chronic fatigue syndrome. J Transl Med. (2019) 17:409. doi: 10.1186/s12967-019-02153-6	MS	Cross sectional and Longitudinal (2x GDF15 samples over 7.4 m)	Serum; ECLIA (MSD)
Miyaue N, Yabe H, Nagai M. Serum growth differentiation factor 15, but not lactate, is elevated in patients with Parkinson's disease. J Neurol Sci. (2020) 409:116616. doi: 10.1016/j.jns.2019.116616	MD and PD	Cross sectional	Serum; ELISA (R&D)
Miyaue N, Yabe H, Nagai M. Serum growth differentiation factor 15 levels and clinical manifestations in patients with thiamine deficiency. Neurol Clin Neurosci. (2020) 8:245–50. doi: 10.1111/ncn3.12390	MD and NMOSD	Cross sectional	Serum; ELISA (R&D)
Montero R,Yubero D,Villarroya J,Henares D,Jou C,Rodrıǵuez MA,et al. GDF-15 Is Elevated in Children with Mitochondrial Diseases and Is Induced by Mitochondrial Dysfunction. PLoS One. (2016) 11:e0148709. doi: 10.1371/ journal.pone.0148709	MD	Cross sectional	Serum/plasma; Quantikine ELISA (R&D)
Nohara S, Ishii A, Yamamoto F, Yanagiha K, Moriyama T, Tozaka N, et al. GDF- 15, a mitochondrial disease biomarker, is associated with the severity of multiple sclerosis. J Neurol Sci. (2019) 405:116429. doi: 10.1016/j.jns.2019.116429	MD, NMOSD and ALS	Cross sectional	Serum; ELISA (R&D)
Palu E, Järvilehto J, Pennonen J, Huber N, Herukka SK, Haapasalo A, et al. Rare PMP22 variants in mild to severe neuropathy uncorrelated to plasma GDF15 or neurofilament light. Neurogenetics. (2023) 24:291–301. doi: 10.1007/s10048-023-00729-5	CMT	Cross sectional	Serum; Quantikine ELISA (R&D)
Peñas A, Fernández-De La Torre M, Laine-Menéndez S, Lora D, Illescas M, Garcıá Bartolomé A, et al. Plasma Gelsolin Reinforces the Diagnostic Value of FGF-21 and GDF-15 for Mitochondrial Disorders. Int J Mol Sci. (2021) 22:6396. doi: 10.3390/ ijms22126396	MD	Cross sectional	Plasma; ELISA (R&D)
Riley LG, Nafisinia M, Menezes MJ, Nambiar R, Williams A, Barnes EH, et al. FGF21 outperforms GDF15 as a diagnostic biomarker of mitochondrial disease in children. Mol Genet Metab. (2022) 135:63–71. doi: 10.1016/j.ymgme.2021.12.001	MD	Cross sectional	Serum; ELISA (BioVendor)
Walker KA, Chen J, Shi L, Yang Y, Fornage M, Zhou L, et al. Proteomics analysis of plasma from middle-aged adults identifies protein markers of dementia risk in later life. Sci Trans Med. (2023) 15:eadf5681. doi: 10.1126/scitranslmed.adf5681	Dementia (Prospective Cohort)	Longitudinal (1x baseline GDF15 sample, 25 year follow up)	Plasma; SOMAmer-based capture assay, and ELISA (Roche)
Worthmann H, Kempf T, Widera C, Tryc AB, Goldbecker A, Ma YT, et al. Growth differentiation factor 15 plasma levels and outcome after ischemic stroke. Cerebrovasc Dis. (2011) 32:72–8. doi: 10.1159/000328233	Stroke	Longitudinal (5x GDF15 samples over 6h - 7d)	Plasma; IRMA (In-house IRMA, Kempf et al, 2007)
Wu PF, Zhang XH, Zhou P, Yin R, Zhou XT, Zhang W. Growth Differentiation Factor 15 Is Associated With Alzheimer's Disease Risk. Front Genet. (2021) 12:700371. doi: 10.3389/fgene.2021.700371	AD, PD and ALS	2-sample Mendelian Randomization Study using summary-level GWAS datasets	[1] Framingham Offpsring Cohort, Plasma; ELISA (Roche Diagnostics)
			[2] Prospective Investigation of the Vasculature in Uppsala Seniors Study, Plasma; In-house IRMA (Kempf et al 2007)
			[3] The Northern Sweden Population Health Study, Plasma; Proseek Multiplex Immunoassay ONC1v1 panel (unspecified)
			[4] Sydney Memory and Aging Study, Serum; In-house ELISA (Brown et al 2002)
Yao X, Wang D, Zhang L, Wang L, Zhao Z, Chen S, et al. Serum Growth Differentiation Factor 15 in Parkinson Disease. Neurodegener Dis. (2017) 17:251–60. doi: 10.1159/000477349	PD	Cross sectional	Serum; ELISA (Abcam)
Yatsuga S, Fujita Y, Ishii A, Fukumoto Y, Arahata H, Kakuma T, et al. Growth differentiation factor 15 as a useful biomarker for mitochondrial disorders. Ann Neurol. (2015) 78:814–23. doi: 10.1002/ana.24506	MD and MS/NMOSD	Cross sectional	Serum; ELISA (R&D)
You J, Guo Y, Zhang Y, Kang JJ, Wang LB, Feng JF, et al. Plasma proteomic profiles predict individual future health risk. Nat Commun. (2023) 14:7817. doi: 10.1038/s41467-023-43575-7	Dementia, PD and Stroke (Prospective Cohort)	Longitudinal (1x baseline GDF15 sample, follow up at 14.1 y)	Plasma; proteomic analysis
Yue T, Lu H, Yao XM, Du X, Wang LL, Guo DD, et al. Elevated serum growth differentiation factor 15 in multiple system atrophy patients: A case control study. World J Clin cases. (2020) 8:2473–83. doi: 10.12998/wjcc.v8.i12.2473	PD and MSA	Cross sectional	Serum; ELISA (Abcam)
Summary of GDF15 Ex Vivo Tissue Studies
Study	Condition(s)	Tissue analysed
Chiariello A, Valente S, Pasquinelli G, Baracca A, Sgarbi G, Solaini G, et al. The expression pattern of GDF15 in human brain changes during aging and in Alzheimer's disease. Front Aging Neurosci. (2022) 14:1058665.	AD	Frontal cortex
Satoh J, Tabunoki H, Nanri Y, Arima K, Yamamura T. Human astrocytes express 14-3-3 sigma in response to oxidative and DNA-damaging stresses. Neurosci Res. (2006) 56:61–72. doi: 10.1016/j.neures.2006.05.007	MS	Frontal cortex
	Stroke	Ischemic lesions (parietal cortex)
Wang B, Fu C, Wei Y, Xu B, Yang R, Li C, et al. Ferroptosis-related biomarkers for Alzheimer's disease: Identification by bioinformatic analysis in hippocampus. Front Cell Neurosci. (2022) 16:1023947. doi: 10.3389/fncel.2022.1023947	AD	GSE5281; entorhinal cortex, hippocampus, medial temporal gyrus, posterior cingulate, superior frontal gyrus, primary visual cortex
		GSE9770; entorhinal cortex, hippocampus CA1, middle temporal gyrus, posterior cingulate, superior frontal gyrus, primary visual cortex
		GSE28146; hippocampal grey and white matter

## Sheet: Supplementary Table 2
Summary of GDF15 levels by disease neurodegenerative category
Green	Indicates GDF15 levels are significantly elevated in ND condition compared to HC
Orange	Indicates a significant change in GDF15 levels in ND condition compared to other ND conditions/disease controls							d
Blue	Indicates significant longitudinal change related to GDF15 levels or ND outcome in ND condition
White	Indicates other comparative observations (disease subtype, duration, severity, age, sex)
Grey	Indicates no significant change in GDF15 levels or association with neurodegenerative outcome
Light green	Indicates a significant association between GDF15 and a neurodegenerative outcome
Category (# publications)	Study	Design	Cohort size, sex (F/M) & and age (mean/median/range (years))	GDF15 measurement	GDF15 levels (mean/median pg/mL)	Comparative analysis of GDF15 levels	Diagnostic cut-off (pg/mL)	AUC (sensitivity, specificity %)	GDF15 association highlights	GDF15 association with subject age	Notes (abbreviations)
Mitochondrial disease (n = 14)	Yatsuga et al. 2015	Cross-sectional (MD and healthy and disease controls (mixed disease cohort))	MD: n = 48, 25/23, 33.6	Serum; ELISA (R&D)	MD: 2760	↑GDF15, MD vs HC (p = n.a.)	710	0.997(97.9,95.2)	Associated with JMDRS (r = 0.76, p < 0.001)	n.a.	MD: Mitochondrial disease
			HC: n = 146, 76/70, 23.6		HC: 462.5	↑GDF15, all MD subtypes vs HC (p = n.a.)			Associated with NMDAS (r = 0.67, p < 0001)		NMD: Non-mitochondrial Neuromuscular disease
	Montero et al. 2016	Cross-sectional (MD and healthy and disease controls (non-mitochondrial NMD))	MD: n = 48, sex n.a., 1m - 17	Serum/plasma; Quantikine ELISA (R&D)	MD: 4046	↑GDF15, MD vs HC (p = n.a.)	550	0.82 (67.8, 92.3)	n.a	No association in pediatric MD cohort (p = n.a.)	HC: Healthy controls
			NMD: n = 19. sex n.a., 2m - 18		NMD: 349.1	↑GDF15, MD vs NMD (p = n.a.)					NMDAS: Newcastle Mitochondrial Disease Adult Scale
			HC: n = 33, sex n.a., 1m - 18		HC: 350.3	Higher confidence in increased GDF15 with confirmed and definitive diagnosis.					JMDRS: Japanese Mitochondrial disease Rating Scale
	Ji et al. 2017	Cross-sectional (MD and healthy and disease controls (non-mitochondrial NMD))	MD: n = 42, 17/25, 28.8	Serum; ELISA (Abcam)	MD: 2521	↑GDF15, MD vs HC (p = n.a.)	508	0.999 (n.a)	Positive correlation with disease severity (NMDAS) (r = 0.51, p < 0.01)	n.a.
			NMD: n = 20, 7/13, 39		NMD: 402	↑GDF15, MD vs NMD (p = n.a.)
			HC: n = 50, 18/32, 29.5		HC: 312
	Nohara et al. 2019	Cross-sectional (MD and other conditions LE, MS/NMOSD, ALS)	MD: n = 15, 7/8, 44	Serum; ELISA (R&D)	MD: 2084.3	↑GDF15, MD vs LE (p < 0.05)	n.a	n.a	No correlation with clinical/neuroimaging features (incl. daily level of activity, #cells in CSF and MRI findings) (p > 0.05)	No association in adult MD cohort (r = 0.22, p = .40)	LE: Limbic encephalitis
			LE: n = 15, 10/5, 47		LE: 498.4	↑GDF15, MD vs MS/NMOSD (p < 0.05)
			MS/NMOSD: n = 14, 10/4, 44		MS/NMOSD: 550	↑GDF15, MD vs ALS (p < 0.05)
			ALS: n = 19, 11/8, 57		ALS: 655.3
	Maresca et al. 2020	Cross-sectional (MD and healthy control)	MD: n = 123(70), 47/76, 44	Serum; ELISA (Thermo Fischer)	MD: 3712.74	↑GDF15, MD vs HC (p < 0.0001)	711	0.96 (89, 92)	n.a	No association in adult MD (p > 0.05), positive association in HC (r2 = 0.335, p = 0.003)	MELAS: Mitochondrial encephalomyopathy, lactic acidosis and stroke-like episodes
			HC: n = 35(24), 20/15, 41		HC: 459.39	MEAS and MERRF significantly elevated compared to HC when stratified by MD phenotype.					MERRF: Myoclonic epilepsy with ragged red fibers
	Miyaue et al. 2020a	Cross-sectional (MD and healthy control and PD)	MD: n = 5, sex n.a., 43.6	Serum; ELISA (R&D)	MD: 3363.20	↑GDF15, MD vs HC (p < 0.001)	n.a	n.a	n.a	n.a
			PD: n = 36, 18/18, 72.44		PD: 1472.22
			HC: n = 30, 17/13, 71.93		HC: 1092
	Miyaue et al. 2020b	Cross-sectional (MD and healthy control and other conditions TD and NMOSD)	MD: n = 5, 2/3, 43.6	Serum; ELISA (R&D)	MD: 3363.2	↑GDF15, MD vs HC (p < 0.001)	n.a	n.a	n.a	No association in adult MD (p > 0.05), association in HC (β = 0.431, p = 0.031)	TD: Thiamine deficiency
			NMOSD: n = 3, 2/1, 40.7		NMOSD: 445.0
			TD: n = 4, 2/2, 63.0		TD: 3990.5
			HC: n = 28, 16/12, 70.9		HC: 1062.0
	Huddar et al. 2021	Cross-sectional (MD and healthy and disease controls (non-mitochondrial NMD))	MD: n = 30,14/16, 1.5 - 60	Serum; Sandwich ELISA (BioVendor)	MD: 4085.15	↑GDF15, MD vs HC (p < 0.0001)	1883	0.895 (73.33, 97.22)	n.a	No association in mixed MD (p > 0.05), associated in NMD (R = 0.635, p < 0.0001)
			NMD: n = 36, 24/12, 3 - 55)		NMD: 1580.46	↑GDF15, MD vs NMD (p < 0.0001)
			HC: n = 36, 18/18, 18 - 60		HC: 942.79
	Penas et al. 2021	Cross-sectional (MD and healthy and disease controls (non-mitochondrial NMD))	MD: n = 60, 38/22, 46.8	Plasma; ELISA (R&D)	MD: 1757	↑GDF15, MD vs HC (p < 0.0001)	975	0.87 (71.93, 92.86)	n.a	n.a
			NMD: n = 41, 21/20, 48		NMD: 1167	↑GDF15, MD vs NMD (p < 0.0001)
			HC: n = 56, 31/25, 50.1		HC: 588
	Evangelisti et al. 2022	Cross-sectional (MD only)	MD: n = 17, 7/10, 43.1	Serum; ELISA (Thermo Fischer)	n.a	n.a	n.a	n.a	Trending negative correlation with mean supratentorial GM density (where m.3243A>G carrier have loss) (p = 0.055).	n.a
									Positive correlation with white matter microstructural changes incl. mean MD, LONG and RD values (mixed, p < 0.05)
	Jean et al. 2022	Case study (1 Leigh Syndrome patient)	Leigh: n = 1, 1/0, 4	Plasma; unspecified	Leigh: 968	Increased GDF15 relative to laboratory controls.	n.a	n.a	n.a	n.a
	Li et al. 2022b	Cross-sectional (MD and healthy and disease controls (non-mitochondrial NMD))	MD: n = 51, 21/30, 3	Plasma; ELISA (Finetest)	MD: 919.46	↑GDF15, MD vs HC (p < 0.001)	297.568	0.891(n.a)	n.a	Association with pediatric MD (r = 0.318, p < 0.05)
			NMD: n = 30, 14/16, 3.5		NMD: 294.86	↑GDF15, MD vs NMD (p < 0.001)
			HC: n = 50, 25/25, 3.1		HC: 221.21	8/15 NMD patients with epilepsy also had elevated serum GDF15. MDs classified by nervous system involvment did not significantly vary (p > 0.05). Multi-system involvement elevated levels (p < 0.05).
	Riley et al. 2022	Cross-sectional (MD and healthy and disease controls (non-mitochondrial NMD))	MD: n = 56, 29/27, 10	Serum; ELISA (BioVendor)	MD: 1336	↑GDF15, MD vs HC (p < 0.001)	905	0.93 (n.a)	No association with disease severity (p = n.a)	n.a
			NMD: n = 27, sex n.a., age n.a.		NMD: ~1028	↑GDF15, MD vs NMD (p = 0.003)
			HC: n = 30, sex n.a., age n.a.		HC: 439
	Lin et al. 2023	Cross sectional (MiMY, PEO and MELAS MD disorders)	MiMy: n = 47, 21/26, 25	Serum; ELISA (R&D)	MiMy: 3548.5	↑GDF15, MiMy vs PEO (p <0.001)	n.a	n.a	n.a	n.a	MiMy: Mitochondrial myopathy without extraocular muscules involvmenet
			PEO: n = 76, 41/35, 31.6		PEO: 1399.8	↑GDF15, MiMy vs MELAS (p <0.001)					PEO: Progressive external opthalmoplegia
			MELAS: n = 125, 64/61, 27.1		MELAS: 1659.6
Alzheimer's disease and dementia (n = 11)	Jiang et al. 2015	Cross-sectional (MCI, dementia, unclassified and non-demented centenarians)	MCI: n = 112, 51/61, 80.19	Serum; ELISA (Brown et al 2002)	MCI: 1372.3	↑GDF15, MCI vs CN (p = 0.013)	n.a.	n.a.	Association with WM integrity stronger in MCI group than CN.	Age association in whole cohort (r = 0.364, p < 0.001)	MCI: Mild Cognitive Decline
			Dementia: n = 10, 6/4, 81.62		Dementia: 1442.32				Association with WMH integrity measure mean FA (β= -.159, p = 0.01) in whole cohort.		UC: Unclassified
			UC: n = 50, 24/26, 79.57		UC: 1268.29				No association with whole brain WM volumes (p > 0.05) in whole cohort.		CN: Non-demented centenarians
			CN: n = 155, 88/67, 79.23		CN: 1161.66				Negative association with global cognitive scale after adjustment (β = −0.134, p = 0.023) in whole cohort.
	Chai et al. 2016	Cross-section (AD, CIND and NCI controls)	AD: n = 100, 42/58, 77.4	Plasma; Quantikine ELISA (R&D)	AD: 1606.4	↑GDF15, AD vs NCI (p < 0.001)	n.a.	n.a.	Higher GDF15 associated with CeVD in CIND and AD but not NCI subjects. GDF15 associated with CIND (OR = 2.43; 95% CI, 0.91–6.49) and AD (4.93, 1.31–18.61). Higher GDF15 associated with white matter hyperintensities via ARWMC score and neuroimaging on AD/CIND with CeVD.	n.a	AD: Alzheimer's disease
			CIND: n = 144, 69/45, 71.3		CIND: 1130.2	↑GDF15, CIND vs NCI (p < 0.001)			No significant association with cortical infarct or lacunes.		CIND: Cognitive impairment no dmenetia
			NCI: n = 80, 42/38, 68.3		NCI: 827.1						NCI: No cognitive impairment
	McGrath et al. 2020	Longitudinal (1x baseline GDF15 sample, follow up at 11.8 y) (Dementia, prospective cohort)	Prospective cohort: n = 1603, 845/758, 68.7	Plasma; Sandwich ELISA on Luminex (Sigma-Aldrich)	n.a.	n.a.	n.a.	n.a.	Associated with risk of all-cause dementia (1.54 (1.22–1.95) and AD-dementia (OR = 1.37; 95% CI, 1.03–1.81), loses significance for AD dementia lost after covarying for NT-proBNP.	n.a
									Negative association with total brain volume, hippocampal volume and greater WMHV (p < 0.05). Negative association with global cognitive performance (p < 0.05).
	Gyanwali et al 2021	Longitudinal (1 x baseline GDF15 sample, follow up at 1, 2 and 3 y) (Dementia and NCI cohort)	Dementia/NCI: n = 434, 250/184, 74	Serum; Quantikine ELISA (R&D)	PC: 1195.5	n.a.	n.a.	n.a.	In combined cohort, GDF15 associated with memory decline at 1 y (β = -.98; 95% CI, -1.68 --0.29, p < 0.05), 2 y (β = -1.3; 95% CI, -2.01--0.59, p < 0.05)and 3 y (β = -1.42; 95% CI, -2.14 --0.69, p < 0.05) controlling for cardiovascular risk factors and demographics. Retains significance in cohort without dementia but not in dementia cohort alone.	n.a.
									No significant association with clinical events and incidence of cerebrovascular disease (p > 0.05)
									GDF15 associated with decline in visuomotor speed in dementia cohort over time (p = 0.044)
	Wu et al. 2021	2-sample Mendelian randomization study using summary-level datasets from GWAS (AD, PD, ALS)	AD: n = 21982, 13475/8507, 72.9	Serum/plasma; mixed immunoassays#	n.a.	n.a.	n.a.	n.a.	Increased serum GDF15 levels associated with higher AD risk (OR = 1.14; 95% CI, 1.04-1.24, p = 0.004)	n.a	# Framingham Offpsring Cohort plasma analysed using an electrochemiluminescence GDF15 immunoassay (Roche Diagnostics), Prospective Investigation of the Vasculature in Uppsala Seniors Study plasma analysed using in-house GDF15 IRMA (Kempf et al 2007), The Northern Sweden Population Health Study plasma analysed using Proseek Multiplex Immunoassay ONC1v1 panel and Sydey Memory and Aging Study serum …
			HC: n = 41944, 23950/17994, 72.4
			GDF15: n = 5440, 2889/2551, 62.1						Genetically-predicted AD is not associated with circulating GDF15 (0.011 SD; 95% CI, -0.018 - 0.041, p = 0.450)
	Lu et al. 2022	Longitudinal (1x baseline GDF15 sample, follow up 4y) (Dementia, prospecctive cohort)	Prosepctive cohort: n = 401, 233/168, 76	Plasma; Ella immunoassay (ProteinSimple)	Prospective: 1144	↑GDF15, CDR 0.5 vs 0 (p <0.001)	n.a.	n.a.	Increased GDF15 associated with incident dementia (HR = 3.49; 95% CI, 1.36, 8.93, p = 0.009)	n.a.	CDR: Clinical Dementia Rating
	Beydoun et al. 2023	Longitudinal (1x baseline GDF15 sample, follow up at >3 y) (Dementia, prospective cohort)	Prospective cohort: n = 37269, 19789/17480, 60.2	Plasma; proteomic analysis	n.a.	n.a.	n.a.	n.a.	11.1% overall proportion mediating interaction linking hospital-treated infections and all-cause dementia (95% CI: 5.8-16.5%, p < 0.001)	n.a
									GDF15 clustered with other top mediators PLAUR, EPHA2, LAIR1 and CKAP4 (STRING analysis)
	Chiariello et al. 2022	Cross-sectional (AD with low and high T-tau, and MCI controls)	AD (low T-Tau): n = 20, 11/9, 69.9	CSF: Quantikine ELISA (R&D)	AD(low T-Tau): ~240	No change GDF15, AD(low or high T-tau) vs non-AD (p > 0.05)	n.a.	n.a.	Serum and CSF GDF15 correlated (ρ = 0.378; p = 0.02)	n.a
			AD (high T-Tau): n = 20, 12/8, 70.2		AD(high T-Tau): ~260
			Non-AD MCI: n = 8, 4/4, 73		Non-AD: ~330
	Casanova et al. 2023	Cross-sectional (Dementia, MCI and cognitively normal controls)	Dementia: n = 88, 52/36, 79.3	Plasma; SOMA aptamer-based capture array	n.a.	n.a.	n.a.	n.a.	Positively associated with AD-PS scores (β= 0.05, SE = 0.01 t = 4.31 p < 0.001)	n.a	AD-PS: Alzheimer's disease pattern similarity
			MCI: n = 589, 320/269, 76.7
			HC: n = 1172, 747/425, 76
	Ji et al. 2023	Longitudinal (1x baseline GDF15 sample, follow up at 5 y) (Dementia)	CIND: n = 134, 62/72, 71	Plasma; Quantikine ELISA (R&D)	CIND: 1132.2	↑GDF15, CIND vs NCI (p < 0.001)	n.a	n.a	Correlated with higher free water in multiple WM regions in patients with CIND and dementia at baseline, and not in NCI.	n.a
			Dementia: n = 98, 62/36, 76.3		Dementia: 1555.4	↑GDF15, Dementia vs NCI (p < 0.001)			Correlated with total white matter hyperintensity volume (r = 0.19, 95% CI = 0.07–0.31, p < 0.05)
			NCI: n = 76, 44/32, 68.5		NCI: 827.1	↑GDF15, Dementia vs CIND (p < 0.001)
	Walker et al. 2023	Longitudinal (1x baseline GDF15 sample, 25 year follow up) (Dementia, prospective cohort)	Non-demented adults: n = 10,981, 5930/5051, 60	Plasma; SOMAmer-based capture assay, and ELISA (Roche)	n.a.	n.a.	n.a.	n.a.	Associated with dementia risk at 25 and 15 years after adjustment for demographic characteristics and risk factors (p = 4.11E-15, 3.5E-10)	n.a
									Associated with cognitive decline (p < 0.05), doesn't survive multiple corrections.
									Associated with neuroinflammation marker YKL-40 (p < 0.05)
	You et al. 2023	Longitudinal (1x baseline GDF15 sample, follow up at 14.1 y) (Dementia, PD and stroke, prospective cohort)	Preclinical: n = 52006, 28056/23950, 58	Plasma; proteomic analysis	n.a.	n.a.	n.a.	n.a.	Associated with higher risk for dementia (p = n.a)	n.a
	Guo et al 2024	Longitudinal (1x baseline GDF15 sample, follow up at 14.1 y) (Dementia and AD, prospective cohort)	PC [1]: n = 52,645, 28376/24269, 58	Plasma; Proteomics	n.a.	n.a.	n.a.	n.a.	GDF15 associated with increased risk of all-cause dementia (HR = 1.28, p = 5.91 × 10−16)	n.a.
			Dementia: n = 1417, 687/729, 66						GDF15 associated with increased risk of AD (: HR = 1.19, p = 0.038)
			AD: n = 691, 379/312, 67						GDF15 associated with increased risk of vascular dementia ( HR = 1.43, p = 4.99 × 10−8)
			VaD: n = 285, 111/174, 66
Synucleinopathy (n = 7)	Maetzler et al. 2016	Cross-sectional (LBD including PDND, PDD and DLB, and healthy controls)	PDND: n = 59, 30/29, 67	CSF; GDF15 Fluorometry Assay (Luminex)	PDND: 200	↑GDF15, LBD vs HC (p < 0.0001)	n.a.	n.a.	Positive correlation with H&Y stage (r2 = 0.12, p < 0.001) t-Tau (r2 = 0.20, p < 0.0001), p-tau (r2 = 0.17, p <0.0001) and MMSE (r2 = 0.09, p = 0.002) in collective LBD group.	Association with age of parkisonism onset (r2 =0.22, p < 0.001), age of dementia onset (r2 = 0.23 p = 0.001)	LBD: Lewy Body disease
			PDD: n = 17, 8/9, 75		PDD: 292	Highest in PDD subgroup.					PDND: Parkinson's disease, no dementia
			DLB: n = 23, 12/11, 69		DLB: 235						PDD: Parkinson's disease with dementia
			HC: n = 95, 55/40, 61		HC: 184						DLB: Dementia with Lewy Bodies
	Yao et al. 2017	Cross-sectional (PD and healthy controls)	PD: n = 104, 51/53, 59.22	Serum; ELISA (Abcam)	PD: 573.50	↑GDF15, PD vs HC (p = 0.000)	436.56	0.860 (71.15, 87.50)	Positive correlation with disease duration ( r = 0.231, p = 0.019), UPDRS-III Score (r = 0.386, p = 0.000) and male gender (r = 0.320, p = 0.00).	Association with current age ( r = 0.236, p = 0.016).	H&Y stage: Hoehn and Yahr scale
			HC: n = 88, 43/45, 58.33		HC: 288.23	Elevated in PD male patients compared to female (p = 0.001)			No association found with medication use (p > 0.05).	No association with age of parkinsonism onset (p > 0.05)	MMSE: Mini-Mental State Examination
	Davis et al. 2020	Cross-sectional (PD and healthy controls)	PD: n = 121, 46/75, 63.6	Serum; ELISA (BioVendor)	PD: 2162	No change GDF15, PD vs HC (p = 0.07)	5854	0.57 (n.a.)	Positive correlation with disease duration (r2 = 0.240, p = 8.67 × 10−3)	Associated with age in PD (r2 = 0.585, p = 1.89 × 10−12), moderate-weak correlation with age at onset (r2 = 0.444, p = 4.23 × 10−7)
			HC: n = 103, 56/47, 61.4		HC: 1868	Modest increase in LOPD.
	Miyaue et al. 2020a	Cross-sectional (MD, PD and healthy control)	MD: n = 5, sex n.a., 43.6	Serum; ELISA (R&D)	MD: 3363.20	↑GDF15, PD vs HC (p = 0.034)	n.a	n.a	n.a.	Positive association with age in PD (p < 0.001)
			PD: n = 36, 18/18, 72.44		PD: 1472.22
			HC: n = 30, 17/13, 71.93		HC: 1092
	Yue et al. 2020	Cross-sectional (MSA, PD and healthy controls)	PD: n = 50, 26/24, 61.4	Serum; ELISA (Abcam)	PD: 506.70	↑GDF15, MSA vs HC (p = 0.000)	470.42 (MSA vs HC)	0.929 (85.7, 88)	n.a	n.a
			MSA: n = 49, 26/23, 61.7		MSA: 1105.69	↑GDF15, MSA vs PD (p = 0.000)	1075.91 (MSA vs PD)	0.765 (51, 95)
			HC: n = 50, 30/20, 58.5		HC: 313.85	Elevated in MSA patients who are male, higher disease duration, older, MSA-P, or with probable diagnosis. Sex differences identified.
	Wu et al. 2021	2-sample Mendelian randomization study using summary-level datasets from GWAS (AD, PD, ALS, aging populations)	PD: n = 33674, sex n.a., age n.a.	Serum/plasma; mixed immunoassays#	n.a.	n.a.	n.a.	n.a.	Change in GDF15 blood concentration not associated with risk of PD (OR = 1.02; 0.94-1.11, p = 0.597)	n.a
			HC: n = 449056, sex n.a., age n.a.
			GDF15: n = 5440, 2889/2551, 62.1
	You et al. 2023	Longitudinal (1x baseline GDF15 sample, follow up at 14.1 y) (Dementia, PD and stroke, prospective cohort)	Preclinical: n = 52006, 28056/23950, 58	Plasma; proteomic analysis	n.a.	n.a.	n.a.	n.a.	Associated with higher risk for Parkinson's disease (p = n.a)	n.a
MS/NMOSD (n = 7)	Yatsuga et al. 2015	Cross-sectional (MS/NMOSD and healthy controls)	MS: n = 9, 6/3, 41.3	Serum; ELISA (R&D)	MS: 892.7	No change GDF15 in MS or NMOSD vs HC (p > 0.05)	n.a.	n.a.	n.a.	n.a.	MS: Multiple Sclerosis
			NMOSD: n = 4, 4/0, 48.5		NMOSD: 685						NMOSD: Neuromyelitis Optica spectrum disorder
			HC: n = 146, 76/70, 23.6		HC: 462.5
	Melvin et al. 2019	Cross sectional and Longitudinal (2x GDF15 samples over 7.4 m) (MS, ME/CFS and healthy controls)	MS: n = 20, 15/5, 52.7	Serum; ECLIA (MSD)	MS: 677[1], 729[2]	No change GDF15 in MS, ME/CFS vs HC (p > 0.05)	n.a	n.a	n.a	Associated in MS (p < 0.0001)	ME/CFS: Myalgic encephalomelitis, chronic fatigue syndrome
			ME/CFS: n = 40, 27/13, 44.1		ME/CFS: 720 [1], 670[2]	↑GDF15, MS at follow-up [2] vs baseline [1] (p = 0.01)
			HC: n = 40, 23/17, 42.9		HC: 491[1], 495[2]
	Nohara et al. 2019	Cross-sectional (MD and other conditions LE, MS/NMOSD, ALS)	MD: n = 15, 7/8, 44	Serum; ELISA (R&D)	MD: 2084.3	↓GDF15, MS/NMOSD vs MD (p < 0.05)	n.a	n.a	Positive correlation with EDSS (r = 0.74, p < .0001)	Associated in MS (r = 0.60, p = .002)
			LE: n = 15, 10/5, 47		LE: 498.4
			MS/NMOSD: n = 14, 10/4, 44		MS/NMOSD: 550
			ALS: n = 19, 11/8, 57		ALS: 655.3
	Kosa et al. 2020	Cross-sectional (MS including PPMS SPMS, RRMS and healthy controls)	PPMS: n = 116, 59/57, 53.9	CSF; DuoSet ELISA (R&D)	n.a	↑GDF15#, PPMS vs HC (p < 0.05)	n.a	n.a	n.a	Associated with MS (r2 = 0.5, p < 0.0001)	PPMS: Primary Progressive MS
			SPMS: n = 70, 40/30, 51.8			↑GDF15#, SPMS vs HC (p < 0.0001)					SPMS: Secondary Progressive MS
			RRMS: n = 129, 79/50			No change GDF15, RRMS vs HC (p > 0.05)					RRMS: Relapsing-remitting MS
			HC: n = 39, 20/19, 37.3			↑GDF15#, PPMS vs RRMS (p < 0.0001)					EDSS: Expanded Disability Status Scale
						↑GDF15#, SPMS vs RRMS (p < 0.05)
	Amstad et al. 2020	Cross sectional and Longitudinal (3 - 6x GDF15 samples over 4.6 - 5.9 y) (RRMS, NIND, OIND and healthy controls)	RRMS: n = 42, 36/6, 39	Serum; DuoSet ELISA (R&D)	RRMS: 356(serum), 58(CSF)	No change GDF15 (serum), RRMS vs HC (p > 0.05)	n.a.	n.a.	Serum and CSF GDF15 correlated (r = 0.41 95% CI = 0.25–0.56, p < 0.0001)	Associated in RRMS (r = 0.52, p = 0.0002)	NIND: Noninflammatory neurologic disease
			NIND: n = 46, 32/14, 40		NIND: 304(serum), 64(CSF)	↓GDF15(serum), RRMS vs OIND (p < 0.001)					OIND: Other inflammatory neurologic disease
			OIND: n = 42, 6/36, 56		OIND: 600 (serum), 160 (CSF)	↑GDF15(serum), stable MS vs intermittent MRI MS (p = 0.02)
			HC: n = 29, 18/11, 38	CSF; ELISA (unspecified)	HC: 325 (serum)	↓GDF15(CSF), RRMS vs OIND (p < 0.001)
	Miyaue et al. 2020b	Cross-sectional (MD, NMOSD, TD and healthy controls)	MD: n = 5, 2/3, 43.6	Serum; ELISA (R&D)	MD: 3363.2	No change GDF15, NMOSD vs HC (p > 0.05)	n.a	n.a	n.a	n.a
			NMOSD: n = 3, 2/1, 40.7		NMOSD: 445.0
			TD: n = 4, 2/2, 63.0		TD: 3990.5
			HC: n = 28, 16/12, 70.9		HC: 1062.0
	Baeva et al. 2023	Cross sectional and Longitudinal (1x baseline GDF15 sample, follow up at 18 m) (PPMS and healthy controls)	PPMS: n = 39, 15/24, 55.6	Serum; multiplex panel (Eve Technologies)	PPMS: 396.6	↑GDF15, PPMS vs HC (p = 0.0025)	n.a	n.a	No correlation with EDSS score (p > 0.05)	Associated in combined PPMS and HC (r = .28, p = 0.04)	9HPT: Nine-hole peg test
			HC: n = 16, 9/7, 51.5		HC: 301.3	↑GDF15, PPMS with stable vs worsened T25FWT outcome (p = 0.032)			Negative correlation with percent change in 9HPT worsening (r = -.41, p = 0.012)
						↑GDF15, PPMS with stable vs worsened composite motor outcome (p = 0.032)			Baseline GDF15 levels predicted composite motor outcome (p = 0.01, OR = 0.98 (0.97-0.99)
Glaucoma (n = 3)	Ban et al. 2017	Cross-sectional (presurgical POAG and healthy controls)	POAG 1: n = 23, 18/5, 70.4	Aqueous humour: Quantikine ELISA (R&D)	POAG: 131.3	↑GDF15, POAG(all) vs HC (p < 0.001)	n.a.	n.a.	No association of GDF15 with intraocular pressure (p = n.a)	No association with age (p = n.a)	POAG: Primary Open Angle Glaucoma
			POAG 2: n = 15, 9/6, 70.5		HC: 2.7	↑GDF15, POAG(2) and POAG(3) vs HC (p < 0.001)
			POAG 3: n = 19, 12/7, 70.1			↑GDF15, POAG(3) vs POAG(1) (p < 0.05)			Covariate adjusted model indicates log-transformed GDF15 level was a significant predictor of worse mean deviation (β-coefficient = –2.0, 95% CI: –3.7 to –0.2; t = –2.3, P = 0.027)
			HC: n = 23, 14/9, 65.8
	Lin et al. 2020	Cross-sectional (POAG, PXG and healthy controls)	POAG: n = 6, 2/4, 67.8	Aqueous humour: Quantikine ELISA (R&D)	n.a.	↑GDF15, POAG vs HC (p < 0.001)	n.a.	n.a.	Negative assosication with the mean deviation on HVF in grouped glaucoma (r = -.80, -.95-.39, p =0.003)	n.a	PXG: Pseudoexfoliative glaucoma
			PXG: n = 6, 4/2, 73.8			↑GDF15, PXG vs HC (p < 0.001)
			HC: n = 23, 14/9, 65.8
	Lin et al. 2021	Longitudinal (2x GDF15 samples over 6 m) (Glaucoma)	Glaucoma: n = 9, 5/4, 71	Aqueous humour: Quantikine ELISA (R&D)	n.a.	Mixed GDF15 changes, 6/9 patients elevated and 3/9 reduced at follow up.	n.a.	n.a.	No correlation with IOP at either timepoint (p >0.05).	n.a	HVF: Humphrey Visual Field
									GDF15 fold change correlated with IOP sd (r = 0.87, p = 0.003), range (r = 0.87, p = 0.003) and maximum values (r = 0.876, p = 0.003)		IOP: Intraocular pressure
Motor neuron disease (n = 3)	Nohara et al. 2019	Cross-sectional (MD and other conditions LE, MS/NMOSD, ALS)	MD: n = 15, 7/8, 44	Serum; ELISA (R&D)	MD: 2084.3	↓GDF15, ALS vs MD(p < 0.05)	n.a	n.a	n.a	Associated in ALS (r = 0.72, p < .0001)
			LE: n = 15, 10/5, 47		LE: 498.4
			MS/NMOSD: n = 14, 10/4, 44		MS/NMOSD: 550
			ALS: n = 19, 11/8, 57		ALS: 655.3
	Wu et al. 2021	2-sample Mendelian randomization study using summary-level datasets from GWAS (AD, PD, ALS, aging populations)	ALS: n = 20806, 8676/12129, 59.8	Serum/plasma; mixed immunoassays#	n.a.	n.a.	n.a.	n.a.	Change in GDF15 blood concentration not associated with risk of ALS (OR = 0.96; 95% CI, 0.90-1.01, p = 0.120)	n.a
			HC: n = 59804, 41802/18001
			GDF15: n = 5440, 2889/2551, 62.1
	Jarvilehto et al. 2022	Cross-sectional (SMAJ and healthy controls)	SMAJ: n = 49, 29/20, 65	Serum; Quantikine ELISA (R&D)	SMAJ: 653	No change GDF15, SMAJ vs HC (p = 0.29)	n.a.	n.a.	n.a	n.a	SMAJ: Spinal Muscular Atrophy Jokela type
			HC: n = 24, 14/10, 63		HC: 574
Charcot-Marie-Tooth (n = 2)	Jennings et al. 2022	Cross-sectional (CMT and healthy controls)	CMT: n = 41, sex n.a., age n.a.	Serum; Quantikine ELISA (R&D)	CMT: ~750	↑GDF15, CMT vs HC (p < 0.0001)	411.8	0.972(94, 93)	n.a	Associated in CMT and HC (p = n.a)	CMT: Charcot-Marie-Tooth
			HC: n = 12, sex n.a., age n.a.		HC: ~375	Elevated GDF15 with increasing CMTES.					CMTES: CMT Neuropathy Examination Score
	Palu et al. 2023	Cross sectional (CMT subtypes)	Rare PMP22 variants: n = 4, 2/2, 3 - 46 y	Serum; Quantikine ELISA (R&D)	Rare variants: n.a	No change GDF15, CMT1A vs rare PMP22 var (p > 0.05)	n.a	n.a	Positively correlates with disease severity for CMT1A (r2 = 0.4727, p = 0.028)	n.a	PMP22: Peripheral myelin protein 22
			CMT1A: n = 9, 5/4, 54		CMT1A: 1166.44
			CMT2K: n = 2, 1/1, 34.5		CMT2K: 530.5
			HC: n = 20, n.a, 48		HC: n.a
Vanishing White Matter Disease (n = 1)	Asundi et al 2024	Cross-sectional (VWMD and healthy controls)	VWM (serum): n = 16, 10/6, 14.3	Serum; Quantikine ELISA (R&D)	VMD: 477	No change GDF15n in serum, VWM vs HC (p > 0.05)	n.a.	n.a.	n.a.	n.a.	VWMD: Vanishing White Matter Disease
			VWM (CSF): n = 6, 3/3, 16		HC: 584
			HC: n = 16, 8/8, 23.4	CSF; Quantikine ELISA (R&D)	VMD: 1516	↑GDF15 in CSF, VWMD vs HC (p < 0.05)
					HC: 64
Stroke (n = 7)	Worthmann et al. 2011	Longitudinal (5x GDF15 samples over 6h - 7d) (Stroke)	IS/TIA: n = 57, 27/30, 74	Plasma; IRMA (Kempf et al, 2007)	IS/TIA (6h): 1630	↑GDF15 (6h), mRS>1 vs mRS<1 (90 d) (p = 0.001)	1630 (at 7d)	0.75(71,77)	GDF15 at 6, 12 24 h and 90 d positively correlates with S100B (r=0.36-0.63 p <0.05). GDF15 at all timepoints associates with mRS and NIHSS scores at 7 and 90 d (p < 0.01).	Associated at all timepoints (r = 0.44-0.64; all p < 0.01)	TIA: Transient ischemic attack
							1736 (at 90d)	0.78(72,78)			mRS: Modified Rankin Score
	Andersson et al. 2015	Longitudinal (1x baseline GDF15 sample, follow up at 11.8 y) (Stroke, prospective cohort)	Prospective cohort (stroke): n = 3374(230), 1791/1583, 59	Blood; precommercial immunoassay (Roche)	n.a.	n.a.	n.a.	n.a.	Associated with incident stroke/TIA in models adjusted for age and sex (OR = 1.92; 95% CI, 1.36-2.73, p = 0.0003), but loses significance after adjustment for established risk factors incl systolic BP, hypertension treatment, diabetes, smoking, cardiovascular/atrial fibrillation, B-type natriuretic peptide, C reactive protein and urine albumin) (p > 0.05)	n.a	IS: Ischemic stroke
	Lind et al. 2015	Longitudinal (1x baseline GDF15 sample, follow up at 5.5 or 10 y) (Stroke, prospective cohort)	Prospective cohort (PIVUS): n = 977, 498/479, 70.1	Blood; proteomics	n.a.	n.a.	n.a.	n.a.	Associated with incident stroke in merged ULSAM and PIVUS cohorts after adjustment for age sex and study (HR = 1.33; 95% CI, 1.11-1.59, p = 0.0017).	n.a.	ULSAM: Uppsala Longitudinal Study in Adult Men
			Prospective cohort (ULSAM): n = 720, 0/720, 77.5
	Lu et al. 2020	Cross-sectional (Stroke and healthy controls)	IS: n = 310, 138/172, 62	Serum; ELISA (CUSABIO)	IS: 1285	↑GDF15, IS vs HC (p < 0.001)	n.a.	n.a.	Positive correlation with NIHSS ((r = 0.332, P < 0.001), mRS (r = 0.353, P < 0.001) and lesion volumes (r = 0.228, P < 0.001). Positive correlation with BDI-FS score (r = 0.342, P < 0.001) and predictive of post-stroke depression.	No association in IS (p < 0.05)	NIHSS: National Institutes of Health Stroke Scale
			HC: n = 200, 90/110, 62		HC: 895	Increased GDF15 in patients diagnosed with depression at 90 d (also had higher initial stroke severity and larger infarct volume, p < 0.001).					BDI-FS: Beck Depression Inventory Fast Screen
	Jeong et al. 2020	Longitudinal (1x baseline GDF15 sample, follow up at 1 d - 3 m) (Stroke)	IS: n = 62, 38/24, 66.2	Plasma; Quantikine ELISA (R&D)	IS: 492.8	↑GDF15 (6h), mRS(3-6) vs mRS(0-2) at discharge (p = 0.025) and 90d (p = 0.007)	n.a.	n.a.	Positive correlation with infarct volume (r = 0.452, p = 0.001) and poorer ASPECT score (r = -0.376, p = 0.007)	No association (p = n.a)	ASPECT: Alberta Stroke Program Early CT
	Liu et al. 2021	Cross-section (Stroke and healthy controls)	Stroke: n = 87, 39/48, 65.56	Serum; ELISA (Thermo Fischer)	Stroke: 1410	↑GDF15, Stroke vs HC (p < 0.001)	1200	0.883(69.5,72.4)	n.a	n.a
			HC: n = 50, 21/29, 64.93		HC: 870	Increased GDF15 in individuals with greater stroke severity (p < 0.001)
	De Marchis et al. 2023	Longitudinal (1x baseline GDF15 sample, follow up at 2 y)(Stroke, prospective cohort with AF)	AF[1]: n = 1232, 321/911, 71.4	Plasma; no methodology	AF[1]: 1373.5	↑GDF15, Stroke vs No stroke (p <0.001)	n.a	n.a	Associated with primary outcome (OR = 1.68; 95% CI, 1.11–2.53)	n.a	AF: Atrial fibrillation
			No stroke[2]: n = 1154, 306/848, 71.2		No stroke[2]: 1347.4
			Stroke:[2] n = 78, 15/63, 75		Stroke[2]:1870.8
	You et al. 2023	Longitudinal (1x baseline GDF15 sample, follow up at 14.1 y) (Dementia, PD and stroke, prospective cohort)	Preclinical: n = 52006, 28056/23950, 58	Plasma; proteomic analysis	n.a.	n.a.	n.a.	n.a.	Associated with higher risk for stroke (p = n.a)	n.a
Subarachnoid haemorrhage (n = 1)	Csecsei et al. 2023	Longitudinal (5x GDF15 samples over 1 - 9 d) (SAH)	SAH: n = 150, 104/46, 55	Serum; Milliplex Magnetic Bead Panel Luminex Immunoassay (Merck)	SAH [1d]: 3400	↑GDF15, SAH vs HC (p < 0.001)	2770 (5d)	0.865(89.1,79.8)	GDF15 at days 1, 3, 4, 7 and 9 positively associated with unfavourable outcome at 3 months (p < 0.05)	n.a.	SAH: Subarachnoid hemorrhage
			HC: n = 30, 18/12, 58		HC: 1800	↑GDF15 [1], WFNS IV-V vs WFNS I-III (p < 0.05)					WFNS: World Federation of Neurosurgical Societies Score
						↑GDF15, mRS(3-6) vs mRS(0-2) at 3 months (p < 0.025)
Note: Age, sex and GDF15 levels were calculated or interpolated wherever exact values were not provided.

## Sheet: Supplementary Table 3
Summary of ND Animal Models Examining GDF15
Study	ND Condition Category	Type of model
Asundi J, Zhang CL, Donnelly-Roberts D, Solorio JZ, Challagundla M, Connelly C, et al. GDF15 is a dynamic biomarker of the integrated stress response in the central nervous system. CNS Neurosci Ther. (2024) 30:e14600. doi: 10.1111/cns.14600	VWMD	(a) Mouse (C57BL/6J) ONC, (b) Mouse (R19H|HO and 132H|HO) VWMD
Ban N, Siegfried CJ, Lin JB, Shui YB, Sein J, Pita-Thomas W, et al. GDF15 is elevated in mice following retinal ganglion cell death and in glaucoma patients. JCI Insight. (2017) 2:e91455. doi: 10.1172/jci.insight.91455	RD/Glaucoma	(a) Mouse (C57BL/6J) ONC, (b) Mouse (C57BL/6J) EIU, (c) Mouse, (129S1/SvImJ) LIRD, (d) Mouse (DBA/2J) chronic glaucoma, (e) Rat (Sprague Dawley) ONC
Charalambous P, Wang X, Thanos S, Schober A, Unsicker K. Regulation and effects of GDF-15 in the retina following optic nerve crush. Cell Tissue Res. (2013) 353:1–8. doi: 10.1007/s00441-013-1634-6	RD/Glaucoma	Mouse (GDF15^lacZ/lacZ and C57BL/6 Wt) ONC
Golakani MH, Mohammad MG, Li H, Gamble J, Breit SN, Ruitenberg MJ, et al. MIC-1/GDF15 Overexpression Is Associated with Increased Functional Recovery in Traumatic Spinal Cord Injury. J Neurotrauma. (2019) 36:3410–21. doi: 10.1089/ neu.2019.6421	CNS Injury (mechanical)	Mouse (GDF15 TG, KO and C57BL/6 Wt) contusive SCI
Iwata Y, Inagaki S, Morozumi W, Nakamura S, Hara H, Shimazawa M. Treatment with GDF15, a TGFb superfamily protein, induces protective effect on retinal ganglion cells. Exp Eye Res. (2021) 202:108338. doi: 10.1016/j.exer.2020.108338	RD/Glaucoma	Mouse (ddY) ONC
Jennings MJ, Kagiava A, Vendredy L, Spaulding EL, Stavrou M, Hathazi D, et al. NCAM1 and GDF15 are biomarkers of Charcot-Marie-Tooth disease in patients and mice. Brain. (2022) 145:3999–4015. doi: 10.1093/brain/awac055	CMT	(a) Mouse (C61 het), (b) Mouse (Gjb1 null), (c) Mouse (HSPB8^K141N KI), (d) Mouse (Gars^P278KY), (e) Mouse (GARS^C201R), (f) Mouse (C57BL/6J Wt)
Jeon H, Kim HJ, Doo HM, Chang EH, Kwak G, Mo WM, et al. Cytokines secreted by mesenchymal stem cells reduce demyelination in an animal model of Charcot-Marie-Tooth disease. Biochem Biophys Res Commun. (2022) 597:1–7. doi: 10.1016/j.bbrc.2022.01.098	CMT	Mouse (TrJ: B6.D2-Pmp22Tr-J/J)
Kim DH, Lee D, Lim H, Choi SJ, Oh W, Yang YS, et al. Effect of growth differentiation factor-15 secreted by human umbilical cord blood-derived mesenchymal stem cells on amyloid beta levels in in vitro and in vivo models of Alzheimer's disease. Biochem Biophys Res Commun. (2018) 504:933–40. doi: 10.1016/ j.bbrc.2018.09.012	AD	Mouse (5xFAD)
Kim DH, Lee D, Chang EH, Kim JH, Hwang JW, Kim JY, et al. GDF-15 secreted from human umbilical cord blood mesenchymal stem cells delivered through the cerebrospinal fluid promotes hippocampal neurogenesis and synaptic activity in an Alzheimer's disease model. Stem Cells Dev. (2015) 24:2378–90. doi: 10.1089/ scd.2014.0487	AD	Mouse (APP/PS1 and C57BL/6 Wt)
Machado V, Gilsbach R, Das R, Schober A, Bogatyreva L, Hauschke D, et al. Gdf- 15 deficiency does not alter vulnerability of nigrostriatal dopaminergic system in MPTP-intoxicated mice. Cell Tissue Res. (2016) 365:209–23. doi: 10.1007/s00441-016- 2406-x	PD	Mouse (GDF15 KO and Wt) MPTP-injection
Machado V, Haas SJ, Von Bohlen Und Halbach O, Wree A, Krieglstein K, Unsicker K, et al. Growth/differentiation factor-15 deficiency compromises dopaminergic neuron survival and microglial response in the 6-hydroxydopamine mouse model of Parkinson's disease. Neurobiol Dis. (2016) 88:1–15. doi: 10.1016/ j.nbd.2015.12.016	PD	Mouse (GDF15 KO and Wt) 6-OHDA-injection
Mensching L, Börger AK, Wang X, Charalambous P, Unsicker K, Haastert- Talini K. Local substitution of GDF-15 improves axonal and sensory recovery after peripheral nerve injury. Cell Tissue Res. (2012) 350:225–38. doi: 10.1007/s00441-012- 1493-6	PNS Injury	Rat (Lewis) sciatic nerve injury
Nichterwitz S, Nijssen J, Storvall H, Schweingruber C, Comley LH, Allodi I, et al. LCM-seq reveals unique transcriptional adaptation mechanisms of resistant neurons and identifies protective pathways in spinal muscular atrophy. Genome Res. (2020) 30:1083–96. doi: 10.1101/gr.265017.120	SMAj	Mouse (Smn^-/- /SMN2^+/+ / SMNdelta7^+/+ and Smn^+/+ /SMN2^+/+ / SMNdelta7^+/+ Wt control)
Reinehr S, Safaei A, Grotegut P, Guntermann A, Tsai T, Hahn SA, et al. Heat Shock Protein Upregulation Supplemental to Complex mRNA Alterations in Autoimmune Glaucoma. Biomolecules. (2022) 12. doi: 10.3390/biom12101538	RD/Glaucoma	Rat (Lewis) experimental autoimmune glaucoma
Schindowski K, Von Bohlen Und Halbach O, Strelau J, Ridder DA, Herrmann O, Schober A, et al. Regulation of GDF-15, a distant TGF-beta superfamily member, in a mouse model of cerebral ischemia. Cell Tissue Res. (2011) 343:399–409. doi: 10.1007/ s00441-010-1090-5	Stroke	Mouse (GDF15 KO and C57BL/6 Wt) middle cerebral artery occlusion
Schober A, Böttner M, Strelau J, Kinscherf R, Bonaterra GA, Barth M, et al. Expression of growth differentiation factor-15/ macrophage inhibitory cytokine-1 (GDF-15/MIC-1) in the perinatal, adult, and injured rat brain. J Comp Neurol. (2001) 439:32–45. doi: 10.1002/cne.v439:1	CNS Injury (thermal)	Rat (Wistar) cryolesion
Strelau J, Sullivan A, Böttner M, Lingor P, Falkenstein E, Suter-Crazzolara C, et al. Growth/differentiation factor-15/macrophage inhibitory cytokine-1 is a novel trophic factor for midbrain dopaminergic neurons in vivo. J Neurosci. (2000) 20:8597– 603. doi: 10.1523/JNEUROSCI.20-23-08597.2000	PD	Rat (Wistar) 6-OHDA injection
Strelau J, Strzelczyk A, Rusu P, Bendner G, Wiese S, Diella F, et al. Progressive postnatal motoneuron loss in mice lacking GDF-15. J Neurosci. (2009) 29:13640–8. doi: 10.1523/JNEUROSCI.1133-09.2009	CNS Injury (mechanical), Aging	Mouse (GDF15 KO and Wt) facial nerve transection
Varadarajan S, Breda C, Smalley JL, Butterworth M, Farrow SN, Giorgini F, et al. The transrepression arm of glucocorticoid receptor signaling is protective in mutant huntingtin-mediated neurodegeneration. Cell Death Differ. (2015) 22:1388–96. doi: 10.1038/cdd.2015.1	HD	Drosophila (w;+;UAS HTT93Q exon 1)
Wang X, Krebbers J, Charalambous P, Machado V, Schober A, Bosse F, et al. Growth/differentiation factor-15 and its role in peripheral nervous system lesion and regeneration. Cell Tissue Res. (2015) 362:317–30. doi: 10.1007/s00441-015-2219-3	PNS Injury	Mouse (GDF15 KO and C57BL6/J: Wt) sciatic nerve crush or transection
Xiong W, Li D, Feng Y, Jia C, Zhang X, Liu Z. CircLPAR1 Promotes Neuroinflammation and Oxidative Stress in APP/PS1 Mice by Inhibiting SIRT1/Nrf- 2/HO-1 Axis Through Destabilizing GDF-15 mRNA. Mol Neurobiol. (2023) 60:2236– 51. doi: 10.1007/s12035-022-03177-8	AD	Mouse (APP/PS1 and C57BL/6 Wt)
Yi MH, Zhang E, Baek H, Kim S, Shin N, Kang JW, et al. Growth Differentiation Factor 15 Expression in Astrocytes After Excitotoxic Lesion in the Mouse Hippocampus. Exp Neurobiol. (2015) 24:133–8. doi: 10.5607/en.2015.24.2.133	CNS Injury (excitotoxicity)	Mouse (ICR) Kainic acid injection
Summary of ND Cell Models Examining GDF15
Study	ND Condition Category	Cell ND Model
Abrosimov R, Baeken MW, Hauf S, Wittig I, Hajieva P, Perrone CE, et al. Mitochondrial complex I inhibition triggers NAD(+)-independent glucose oxidation via successive NADPH formation, "futile" fatty acid cycling, and FADH(2) oxidation. Geroscience. (2024). 46:3635–3658. doi: 10.1007/s11357-023-01059-y	CNS Injury (mitochondrial dysfunction)	Human Lund Mesencehpalic cells (LUHMES) treated with subtoxic MPP+ dose (10uM, 48 hr)
Asundi J, Zhang CL, Donnelly-Roberts D, Solorio JZ, Challagundla M, Connelly C, et al. GDF15 is a dynamic biomarker of the integrated stress response in the central nervous system. CNS Neurosci Ther. (2024) 30. doi: 10.1111/cns.14600	VWMD	Rat primary astrocytes treated with tunicamycin (24 hr)
Chiariello A, Valente S, Pasquinelli G, Baracca A, Sgarbi G, Solaini G, et al. The expression pattern of GDF15 in human brain changes during aging and in Alzheimer's disease. Front Aging Neurosci. (2022) 14:1058665.	AD/Cognitive Impairment	Human primary dermal fibroblasts (Alzheimer's disease patient/non-demented controls)
Iwata Y, Inagaki S, Morozumi W, Nakamura S, Hara H, Shimazawa M. Treatment with GDF15, a TGFb superfamily protein, induces protective effect on retinal ganglion cells. Exp Eye Res. (2021) 202:108338. doi: 10.1016/j.exer.2020.108338	RD/Glaucoma	Rat primary retinal ganglion cells (P5 dissociated retinas)
Jeon H, Kim HJ, Doo HM, Chang EH, Kwak G, Mo WM, et al. Cytokines secreted by mesenchymal stem cells reduce demyelination in an animal model of Charcot-Marie-Tooth disease. Biochem Biophys Res Commun. (2022) 597:1–7. doi: 10.1016/j.bbrc.2022.01.098	CMT	(a) Rat RT4 Schwannoma overexpressing PMP22, (b) Human WJ-MSCs cocultured with RT4
Kim DH, Lee D, Chang EH, Kim JH, Hwang JW, Kim JY, et al. GDF-15 secreted from human umbilical cord blood mesenchymal stem cells delivered through the cerebrospinal fluid promotes hippocampal neurogenesis and synaptic activity in an Alzheimer's disease model. Stem Cells Dev. (2015) 24:2378–90. doi: 10.1089/ scd.2014.0487	AD	(a) Human hUCB-MSC, (b) Mouse neural stem cells (6 month old subventricular zone and hippocampi), (c) Rat primary hippocampal neurons (CA3-CA1 hippocampus P1 pup)
Kim DH, Lee D, Lim H, Choi SJ, Oh W, Yang YS, et al. Effect of growth differentiation factor-15 secreted by human umbilical cord blood-derived mesenchymal stem cells on amyloid beta levels in in vitro and in vivo models of Alzheimer's disease. Biochem Biophys Res Commun. (2018) 504:933–40. doi: 10.1016/ j.bbrc.2018.09.012	AD	(a) Mouse BV2 treated with human Aβ42, (b) Human hUCB-MSC cocultured with BV2
Kosa P, Wu T, Phillips J, Leinonen M, Masvekar R, Komori M, et al. Idebenone does not inhibit disability progression in primary progressive MS. Mult Scler Relat Disord. (2020) 45:102434. doi: 10.1016/j.msard.2020.102434	MS	Human primary neurons, astrocytes, HCMEC/D3 brain endothelial, CHME5 microglia, HCPEpiC choroid plexus endothelial cells treated with rotenone (100nM, 24h)
Kostuk EW, Cai J, Iacovitti L. Subregional differences in astrocytes underlie selective neurodegeneration or protection in Parkinson's disease models in culture. Glia. (2019) 67:1542–57. doi: 10.1002/glia.23627	PD	(a) Rat midbrain culture (E14.5, TH-GFP+ VTA or SN), (b) Rat primary astrocytes (E15.4 GFP+ VTA or SN astrocytes), (c) Human iPSC derived DAergic cells (IMR90-4) treated with MPP+ toxin (5 - 100 uM, 48 hr)
Kunz D, Walker G, Bedoucha M, Certa U, März-Weiss P, Dimitriades-Schmutz B, et al. Expression profiling and Ingenuity biological function analyses of interleukin- 6- versus nerve growth factor-stimulated PC12 cells. BMC Genomics. (2009) 10:90. doi: 10.1186/1471-2164-10-90	CNS Injury (neuroinflammation)	Rat PC-12 treated with IL-6 (10ng/mL, 24h)
Lee LL, Aung HH, Wilson DW, Anderson SE, Rutledge JC, Rutkowsky JM. Triglyceride-rich lipoprotein lipolysis products increase blood-brain barrier transfer coefficient and induce astrocyte lipid droplets and cell stress. Am J Physiol Cell Physiol. (2017) 312:C500–c516. doi: 10.1152/ajpcell.00120.2016	CNS Injury (neuroinflammation)	Human normal human astrocytes treated with blood derived triglyceride-rich lipoproteins (150 mg/dl), lipoprotein lipase (2U/mL) or ethanol control
Li P, Lv H, Zhang B, Duan R, Zhang X, Lin P, et al. Growth Differentiation Factor 15 Protects SH-SY5Y Cells From Rotenone-Induced Toxicity by Suppressing Mitochondrial Apoptosis. Front Aging Neurosci. (2022) 14:869558. doi: 10.3389/ fnagi.2022.869558	PD	Human SH-SY5Y treated with Rotenone (100nM, 24h)
Liu H,Liu J,Si L,Guo C,Liu W,Liu Y. GDF- 15 promotes mitochondrial function and proliferation in neuronal HT22 cells. J Cell Biochem. (2019) 120:10530–47. doi: 10.1002/jcb.v120.6	PD	Mouse HT22 treated with ATP synthase inhibitor oligomycin (5, 10, 25, 50 uM, 24h)
Machado V, Haas SJ, Von Bohlen Und Halbach O, Wree A, Krieglstein K, Unsicker K, et al. Growth/differentiation factor-15 deficiency compromises dopaminergic neuron survival and microglial response in the 6-hydroxydopamine mouse model of Parkinson's disease. Neurobiol Dis. (2016) 88:1–15. doi: 10.1016/ j.nbd.2015.12.016	PD	(a) Mouse primary microglia (P0 GDF15 KO whole brain) treated with Ifn-y (10ng/mL), (b) Mouse midbrain culture (E14 GDF15 KO ventral mesencephalon) treated with 6-OHDA (80 uM, 48h)
Mendsaikhan A, Takeuchi S, Walker DG, Tooyama I. Differences in Gene Expression Profiles and Phenotypes of Differentiated SH-SY5Y Neurons Stably Overexpressing Mitochondrial Ferritin. Front Mol Neurosci. (2018) 11:470. doi: 10.3389/fnmol.2018.00470	CNS Injury (mitochondrial dysfunction)	Human SH-SY5Y expressing mitochondrial ferratin plasmid
Nichterwitz S, Nijssen J, Storvall H, Schweingruber C, Comley LH, Allodi I, et al. LCM-seq reveals unique transcriptional adaptation mechanisms of resistant neurons and identifies protective pathways in spinal muscular atrophy. Genome Res. (2020) 30:1083–96. doi: 10.1101/gr.265017.120	SMAj	Human iPSC-derived motoneurons treated with growth differentiation deprivation assay
Satoh J, Tabunoki H, Nanri Y, Arima K, Yamamura T. Human astrocytes express 14-3-3 sigma in response to oxidative and DNA-damaging stresses. Neurosci Res. (2006) 56:61–72. doi: 10.1016/j.neures.2006.05.007	CNS Injury (DNA damage)	Human NPC-derived astrocytes (18.5 wk fetus) treated with topoisomerase II inhibitor etopside (20uM)
Straub IR, Weraarpachai W, Shoubridge EA. Multi-OMICS study of a CHCHD10 variant causing ALS demonstrates metabolic rewiring and activation of endoplasmic reticulum and mitochondrial unfolded protein responses. Hum Mol Genet. (2021) 30:687–705. doi: 10.1093/hmg/ddab078	ALS	Human fibroblast (ALS CHCHD10 p.15L patient and Wt CHCHD10)
Strelau J, Sullivan A, Böttner M, Lingor P, Falkenstein E, Suter-Crazzolara C, et al. Growth/differentiation factor-15/macrophage inhibitory cytokine-1 is a novel trophic factor for midbrain dopaminergic neurons in vivo. J Neurosci. (2000) 20:8597– 603. doi: 10.1523/JNEUROSCI.20-23-08597.2000	PD	Rat primary midbrain culture (E14 midbrain) treated with iron (100uM)
Subramaniam S, Strelau J, unsicker K. Growth differentiation factor-15 prevents low potassium-induced cell death of cerebellar granule neurons by differential regulation of Akt and ERK pathways. J Biol Chem. (2003) 278:8904–12. doi: 10.1074/ jbc.M210037200	CNS Injury (low K+)	Rat cerebellar granule cells (P8 cerebellum) treated with physiological low K+ conditions (5MM)
Varadarajan S, Breda C, Smalley JL, Butterworth M, Farrow SN, Giorgini F, et al. The transrepression arm of glucocorticoid receptor signaling is protective in mutant huntingtin-mediated neurodegeneration. Cell Death Differ. (2015) 22:1388–96. doi: 10.1038/cdd.2015.1	HD	Rat PC-12 expressing mutant HTT
Xiong WP, Yao WQ, Wang B, Liu K. BMSCs-exosomes containing GDF-15 alleviated SH-SY5Y cell injury model of Alzheimer's disease via AKT/GSK-3 beta/beta- catenin. Brain Res Bull. (2021) 177:92–102. doi: 10.1016/j.brainresbull.2021.09.008	AD	Human SH-SY5Y treated with Aβ42 peptides (1, 5, 10, 20 uM, 1 week)
Xiong W, Li D, Feng Y, Jia C, Zhang X, Liu Z. CircLPAR1 Promotes Neuroinflammation and Oxidative Stress in APP/PS1 Mice by Inhibiting SIRT1/Nrf- 2/HO-1 Axis Through Destabilizing GDF-15 mRNA. Mol Neurobiol. (2023) 60:2236– 51. doi: 10.1007/s12035-022-03177-8	AD	Human SH-SY5Y treated with Aβ25-35 (50uM, 24h)
Yi MH, Zhang E, Baek H, Kim S, Shin N, Kang JW, et al. Growth Differentiation Factor 15 Expression in Astrocytes After Excitotoxic Lesion in the Mouse Hippocampus. Exp Neurobiol. (2015) 24:133–8. doi: 10.5607/en.2015.24.2.133	CNS Injury (excitotoxicity)	Rat primary astrocyte (P1 cerebrum) treated with LPS (100ng/mL, 1 3 5h)
Younes R, Issa Y, Jdaa N, Chouaib B, Brugioti V, Challuau D, et al. The Secretome of Human Dental Pulp Stem Cells and Its Components GDF15 and HB-EGF Protect Amyotrophic Lateral Sclerosis Motoneurons against Death. Biomedicines. (2023) 11:2152. doi: 10.3390/biomedicines11082152	ALS	Mouse primary motoneurons (3m SOD1G93A spinal cord) treated with neurotrophic factor deprivation or NO donor DETANONOate
Zhang Y, Zhan Y, Kou Y, Yin X, Wang Y, Zhang D. Identification of biological pathways and genes associated with neurogenic heterotopic ossification by text mining. PeerJ. (2020) 8:e8276. doi: 10.7717/peerj.8276	CNS Injury (patient-derived)	Human mesenchymal stromal cells (GEO dataset of neural heterotopic ossification samples from patients w brain or SCI, stroke, cerebral anoxia)
